# Supplementary material for: Analyzing microbial evolution through gene and genome phylogenies
Source: Biostatistics. 2023 Oct 28;25(3):786–800. doi: 10.1093/biostatistics/kxad025 (PMC11247178; doi:10.1093/biostatistics/kxad025)
Supplement: kxad025_Supplementary_Data [file kxad025_supplementary_data.zip]

Archive with 5 entries (5 files):
- biosts-23053-File001.pdf
- biosts-23053-File002.pdf
- biosts-23053-File003.pdf
- biosts-23053-File004.csv
- biosts-23053-File016.csv
