# Supplementary material for: Analyzing microbial evolution through gene and genome phylogenies
Source: Biostatistics. 2023 Oct 28;25(3):786–800. doi: 10.1093/biostatistics/kxad025 (PMC11247178; doi:10.1093/biostatistics/kxad025)
Supplement: kxad025_Supplementary_Data [file kxad025_supplementary_data.zip › biosts-23053-File004.csv]

Tree Number	Assembly number	Taxonomy	Strain	Sequencing technology	Assembly method	Source information 1	Source reference 1	Source information 2	Source reference 2	Source summary	BacA clade	Phylogenomic clade
1	GCA_000025925.1	Prevotella ruminicola 23	strain=Bryant 23	NA	NA	NA	NA	NA	NA	NA	1	1
2	GCA_000144405.1	Prevotella melaninogenica ATCC 25845	strain=ATCC 25845	454	Celera Assembler v. 5.42	Human Microbiome Project	https://www.ncbi.nlm.nih.gov/	Obtained from a Professor of Oral Medicine	https://www.forsyth.org/scientists/floyd-dewhirst/	oral microbiome	0	0
3	GCA_003609775.1	Prevotella melaninogenica	strain=GAI 07411	PacBio RSII	HGAP v. 3	Owner name: Department of Pediatric Dentistry, Nagasaki University Graduate School of Biomedical Sciences	https://www.ncbi.nlm.nih.gov/	NA	NA	oral microbiome	0	0
4	GCA_000467895.1	Prevotella sp. F0091	strain=F0091	Illumina	Velvet v. 1.1.06	Isolation source: subgingival plaque biofilm	https://www.ncbi.nlm.nih.gov/	NA	NA	oral microbiome	0	0
5	GCA_001262015.1	Prevotella fusca JCM 17724	strain=W1435	PacBio RSII	SMRT Analysis RS_HGAP_Assembly.2 v. 2.3.0.140936.p2.144836	Env broad scale: Human oral cavity	https://www.ncbi.nlm.nih.gov/	NA	NA	oral microbiome	0	0
6	GCA_000191065.1	Prevotella multiformis DSM 16608	strain=DSM 16608	454	Newbler Assembler v. 2.3-04192010	Strain source, body site: Oral	https://www.ncbi.nlm.nih.gov/	NA	NA	oral microbiome	0	0
7	GCA_000257925.1	Prevotella sp. oral taxon 306 str. F0472	strain=F0472	Illumina	Celera Assembler v. 6.1	This is a reference genome for the Human Microbiome Project	https://www.ncbi.nlm.nih.gov/	oral taxon 306 str. F0472 (CFB group bacteria)	https://www.ncbi.nlm.nih.gov/	oral microbiome	0	0
8	GCA_000377625.1	Prevotella veroralis DSM 19559 = JCM 6290	strain=DSM 19559	Illumina HiSeq 2000	Velvet v. 1.1.04; ALLPATHS v. R37654	Isolation Site: Human oral cavity	https://www.ncbi.nlm.nih.gov/	NA	NA	oral microbiome	0	0
9	GCA_000220235.1	Prevotella nigrescens ATCC 33563	strain=ATCC 33563	454	Newbler Assembler v. 2.3-01162009	Strain source, body site: Oral	https://www.ncbi.nlm.nih.gov/	NA	NA	oral microbiome	0	0
10	GCA_000220255.1	Prevotella pallens ATCC 700821	strain=ATCC 700821	454	Newbler Assembler v. 2.3-01162009	Strain source, body site: Oral	https://www.ncbi.nlm.nih.gov/	NA	NA	oral microbiome	0	0
11	GCA_001953955.1	Prevotella intermedia ATCC 25611 = DSM 20706	strain=ATCC 25611	PacBio	Celera Assembler v. June 2016; HGAP v. 2.3	Owner name: The Forsyth Institute	https://www.ncbi.nlm.nih.gov/	Obtained from a oral health research institute	https://www.forsyth.org/	oral microbiome	0	0
12	GCA_008016795.1	Prevotella brunnea	strain=A2672	Ilumina	CLC Genomics Workbench v. 11.0	Isolation source: wound swab	https://www.ncbi.nlm.nih.gov/	NA	NA	wound	0	0
13	GCA_000688375.1	Prevotella sp. HUN102	strain=HUN102	Illumina HiSeq 2000	HGAP v. 1.1	NA	NA	NA	NA	NA	0	0
14	GCA_900314455.1	uncultured Prevotella sp.	NA	NA	NA	Submitter: the Roslin Institute	https://www.ncbi.nlm.nih.gov/	NA	NA	rumen microbiome	0	0
15	GCA_900314945.1	uncultured Prevotella sp.	NA	NA	NA	Submitter: the Roslin Institute	https://www.ncbi.nlm.nih.gov/	NA	NA	rumen microbiome	0	0
16	GCA_900315635.1	uncultured Prevotella sp.	NA	NA	NA	Submitter: the Roslin Institute	https://www.ncbi.nlm.nih.gov/	NA	NA	rumen microbiome	0	0
17	GCA_900771975.1	uncultured Prevotella sp.	NA	NA	NA	Description: Human gut MAG #48	https://www.ncbi.nlm.nih.gov/	NA	NA	human gut microbiome	0	0
18	GCA_000218235.1	Prevotella multisaccharivorax DSM 17128	strain=DSM 17128	454; Illumina	Newbler v. 2.3	NA	NA	NA	NA	NA	0	0
19	GCA_002353825.1	Prevotella sp. UBA2725	NA	Illumina	CLC de novo assembler v. 4.4.1	NA	NA	NA	NA	NA	0	0
20	GCA_902792635.1	uncultured Prevotellaceae bacterium	NA	NA	NA	Submitter: the Roslin Institute	https://www.ncbi.nlm.nih.gov/	NA	NA	rumen microbiome	0	0
21	GCA_900315835.1	uncultured Prevotella sp.	NA	NA	NA	Submitter: the Roslin Institute	https://www.ncbi.nlm.nih.gov/	NA	NA	rumen microbiome	0	0
22	GCA_013333935.1	Prevotella sp.	NA	Illumina NextSeq 500	MEGAHIT v. 1.0.6	Isolation source: dental plaque	https://www.ncbi.nlm.nih.gov/	NA	NA	oral microbiome	0	0
23	GCA_900546345.1	uncultured Prevotella sp.	NA	NA	NA	NA	NA	NA	NA	NA	0	0
24	GCA_000518545.1	Hallella seregens ATCC 51272	strain=ATCC 51272	Illumina HiSeq 2000	Unknown program v. before 2013-10-16	NA	NA	NA	NA	NA	0	0
25	GCA_000758925.1	Prevotella sp. S7-1-8	strain=S7-1-8	Illumina	Newbler v. 2.9	Isolation source: vagina	https://www.ncbi.nlm.nih.gov/	NA	NA	vaginal microbiome	0	0
26	GCA_001552765.1	Bacteroidales bacterium KA00344	strain=KA00344	Illumina	Velvet v. 1.1.06	Isolation source: vagina	https://www.ncbi.nlm.nih.gov/	NA	NA	vaginal microbiome	0	0
27	GCA_000157935.1	Prevotella copri DSM 18205	strain=DSM 18205	454	NA	Comment: Prevotella copri (GenBank Accession Number for 16S rDNA gene: AB064923) is a member of the Bacteroidetes division of the domain bacteria and has been isolated from human feces.	https://www.ncbi.nlm.nih.gov/	NA	NA	fecal microbiome	0	0
28	GCA_902167755.1	Prevotella copri DSM 18205	NA	NA	NA	Description: Cultured isolate from human donor	https://www.ncbi.nlm.nih.gov/	NA	NA	NA	0	0
29	GCA_002224675.1	Prevotella copri	strain=Indica	454	GS De Novo Assembler v. 2.3	Isolation source: stool	https://www.ncbi.nlm.nih.gov/	NA	NA	fecal microbime	0	0
30	GCA_900544825.1	uncultured Prevotella sp.	NA	NA	NA	NA	NA	NA	NA	NA	0	0
31	GCA_004535825.1	Prevotella hominis	strain=BCRC 81118	Illumina HiSeq	SOAPdenovo v. 2.04	Isolation source: feces	https://www.ncbi.nlm.nih.gov/	NA	NA	fecal microbime	1	0
32	GCA_009495355.1	Prevotella copri	strain=iAQ1173	Illumina HiSeq	SPAdes v. 3.1.1	Isolation source: stool	https://www.ncbi.nlm.nih.gov/	NA	NA	fecal microbime	1	0
33	GCA_000424185.1	Prevotella sp. AGR2160	strain=AGR2160	Illumina HiSeq 2000	Unknown program v. before 2013-05-07		NA	NA	NA	NA	0	0
34	GCA_000426565.1	Prevotella albensis DSM 11370 = JCM 12258	strain=DSM 11370	Illumina HiSeq 2000	Unknown program v. before 2013-05-22		NA	NA	NA	NA	1	0
35	GCA_000373185.1	Prevotella paludivivens DSM 17968 = JCM 13650	strain=DSM 17968	Illumina	Velvet v. 1.1.04; ALLPATHS v. r41043		NA	NA	NA	NA	0	0
36	GCA_000382385.1	Prevotella maculosa DSM 19339 = JCM 15638	strain=DSM 19339	Illumina HiSeq 2000	Velvet v. 1.1.04; ALLPATHS v. r41043	Host: Homo sapiens	https://www.ncbi.nlm.nih.gov/data-hub/genome/GCF_000382385.1/	NA	NA	NA	0	0
37	GCA_900637655.1	Prevotella oris	strain=NCTC13071	NA	NA	NA	NA	NA	NA	NA	0	0
38	GCA_000599605.1	Prevotella sp. HJM029	strain=HJM029	Illumina HiSeq	Velvet v. 1.2.10	Isolation source: human dental abscess	https://www.ncbi.nlm.nih.gov/	NA	NA	oral microbiome	0	0
39	GCA_900113305.1	Prevotella sp. KH2C16	strain=KH2C16	NA	NA	NA	NA	NA	NA	NA	0	0
40	GCA_000177075.1	Prevotella buccalis ATCC 35310	strain=ATCC 35310	454	NA	NA	NA	NA	NA	NA	0	0
41	GCA_000479005.1	Prevotella sp. BV3P1	strain=BV3P1	454	Newbler v. 2.6	NA	NA	NA	NA	NA	0	0
42	GCA_000455445.1	Prevotella timonensis 4401737 = DSM 22865 = JCM 15640	strain=4401737	NA	NA	NA	NA	NA	NA	NA	0	0
43	GCA_000762405.1	Prevotella timonensis S9-PR14	strain=S9-PR14	Illumina	SPAdes v. 3.0.0	Isolation source: vagina	https://www.ncbi.nlm.nih.gov/	NA	NA	vaginal microbiome	0	0
44	GCA_000378085.1	Prevotella loescheii DSM 19665 = JCM 12249 = ATCC 15930	strain=DSM 19665	Illumina HiSeq 2000	Velvet v. 1.1.04; ALLPATHS v. R37654	Isolation site: Gingival crevice	https://www.ncbi.nlm.nih.gov/	NA	NA	oral microbiome	0	0
45	GCA_000379965.1	Prevotella nanceiensis DSM 19126 = JCM 15639	strain=DSM 19126	Illumina	Velvet v. 1.1.04; ALLPATHS v. r41043	NA	NA	NA	NA	NA	0	0
46	GCA_002251365.1	Prevotella sp. P3-122	strain=P3-122	Illumina MiSeq	SPAdes v. 3.1.1	Env local scale: large intestine	https://www.ncbi.nlm.nih.gov/	NA	NA	gut microbiome	1	0
47	GCA_002265625.1	Prevotella sp. 885	strain=885	IonTorrent	SPAdes v. 3.9.1	Isolation source: feces	https://www.ncbi.nlm.nih.gov/	NA	NA	fecal microbime	1	0
48	GCA_900290275.1	Prevotella sp. Marseille-P4119	strain=Marseille-P4119	NA	NA	NA	NA	NA	NA	NA	1	0
49	GCA_900314715.1	uncultured Prevotellaceae bacterium	NA	NA	NA	Submitter: the Roslin Institute	https://www.ncbi.nlm.nih.gov/	NA	NA	rumen microbiome	0	0
50	GCA_902769705.1	uncultured Prevotellaceae bacterium	NA	NA	NA	Submitter: the Roslin Institute	https://www.ncbi.nlm.nih.gov/	NA	NA	rumen microbiome	0	0
51	GCA_002394365.1	Prevotellaceae bacterium UBA4332	NA	Illumina	CLC de novo assembler v. 4.4.1	NA	NA	NA	NA	NA	0	1
52	GCA_900316295.1	uncultured Prevotella sp.	NA	NA	NA	Submitter: the Rosin Institute	https://www.ncbi.nlm.nih.gov/		NA	rumen microbiome	0	1
53	GCA_000834015.1	Prevotella pectinovora	strain=P4-76	Illumina MiSeq	Spades v. 3.1.1	Env broad scale: intestine	https://www.ncbi.nlm.nih.gov/		NA	gut microbiome	1	1
54	GCA_013166515.1	Prevotella sp. PCHR	strain=PCHR	Illumina MiSeq	SPAdes v. 3.10.0	Isolation source: feces	https://www.ncbi.nlm.nih.gov/		NA	fecal microbime	1	1
55	GCA_001275135.1	Prevotella rara	strain=109	454	Newbler v. 2.7	Isolation source: feces	https://www.ncbi.nlm.nih.gov/		NA	fecal microbime	0	1
56	GCA_003977605.1	Prevotella koreensis	strain=KCOM 3155	Illumina HiSeq	SPAdes v. 3.8.2	Submitter: Korean Collection for Oral Microbiology	https://www.ncbi.nlm.nih.gov/		NA	oral microbiome	0	1
57	GCA_900315565.1	uncultured Prevotellaceae bacterium	NA	NA	NA	Submitter: the Rosin Institute	https://www.ncbi.nlm.nih.gov/		NA	rumen microbiome	0	1
58	GCA_013166545.1	Prevotella sp. PJ1A	strain=PJ1A	Illumina MiSeq	SPAdes v. 3.10.0	Isolation source: feces	https://www.ncbi.nlm.nih.gov/	Host: mus musculus	https://www.ncbi.nlm.nih.gov/	mouse fecal microbiome	1	1
59	GCA_002251295.1	Prevotella sp. P5-50	strain=P5-50	Illumina MiSeq	SPAdes v. 3.1.1	Env local scale: large intestine	https://www.ncbi.nlm.nih.gov/	NA	NA	gut microbiome	1	1
60	GCA_900314755.1	uncultured Prevotellaceae bacterium	NA	NA	NA	Submitter: the Rosin Institute	https://www.ncbi.nlm.nih.gov/	NA	NA	rumen microbiome	0	1
61	GCA_902776195.1	uncultured Prevotellaceae bacterium	NA	NA	NA	Submitter: the Rosin Institute	https://www.ncbi.nlm.nih.gov/	NA	NA	rumen microbiome	0	1
62	GCA_900119285.1	Prevotellaceae bacterium HUN156	strain=HUN156	NA	NA	NA	NA	NA	NA	NA	0	1
63	GCA_900199555.1	Prevotellaceae bacterium MN60	strain=MN60	NA	NA	NA	NA	NA	NA	NA	0	1
64	GCA_902760345.1	uncultured Bacteroidales bacterium	NA	NA	NA	Submitter: the Rosin Institute	https://www.ncbi.nlm.nih.gov/	NA	NA	rumen microbiome	0	1
65	GCA_902770195.1	uncultured Prevotellaceae bacterium	NA	NA	NA	Submitter: the Rosin Institute	https://www.ncbi.nlm.nih.gov/	NA	NA	rumen microbiome	0	1
66	GCA_902762565.1	uncultured Prevotellaceae bacterium	NA	NA	NA	Submitter: the Rosin Institute	https://www.ncbi.nlm.nih.gov/	NA	NA	rumen microbiome	1	1
67	GCA_902774925.1	uncultured Prevotellaceae bacterium	NA	NA	NA	Submitter: the Rosin Institute	https://www.ncbi.nlm.nih.gov/	NA	NA	rumen microbiome	0	1
68	GCA_000621725.1	Prevotella brevis ATCC 19188	strain=ATCC 19188	Illumina HiSeq 2000	vpAllpaths v. r46652	NA	NA	NA	NA	NA	0	1
69	GCA_900100635.1	Prevotella sp. BP1-148	strain=BP1-148	NA	NA	NA	NA	NA	NA	NA	1	1
70	GCA_902788605.1	uncultured Prevotellaceae bacterium	NA	NA	NA	Submitter: the Rosin Institute	https://www.ncbi.nlm.nih.gov/	NA	NA	rumen microbiome	0	1
71	GCA_900318585.1	uncultured Prevotellaceae bacterium	NA	NA	NA	Submitter: the Rosin Institute	https://www.ncbi.nlm.nih.gov/	NA	NA	rumen microbiome	0	1
72	GCA_900110895.1	Prevotella aff. ruminicola Tc2-24	strain=TC2-24	NA	NA	NA	NA	NA	NA	NA	0	1
73	GCA_900314995.1	uncultured Prevotella sp.	NA	NA	NA	Submitter: the Rosin Institute	https://www.ncbi.nlm.nih.gov/	NA	NA	rumen microbiome	0	1
74	GCA_900315525.1	uncultured Prevotella sp.	NA	NA	NA	NA	NA	NA	NA	rumen microbiome	0	1
75	GCA_900109055.1	Prevotella sp. khp7	strain=KHP7	NA	NA	NA	NA	NA	NA	NA	0	1
76	GCA_900142525.1	Prevotella ruminicola	strain=KHT3	NA	NA	NA	NA	NA	NA	NA	0	1
77	GCA_000687715.1	Prevotella ruminicola Ga6B6	strain=Ga6B6	vpAllpaths v. r46652	Illumina HiSeq 2000	NA	NA	NA	NA	NA	1	1
78	GCA_900107775.1	Prevotella ruminicola	strain=D31d	NA	NA	NA	NA	NA	NA	NA	1	1
