# Supplementary material for: Analyzing microbial evolution through gene and genome phylogenies
Source: Biostatistics. 2023 Oct 28;25(3):786–800. doi: 10.1093/biostatistics/kxad025 (PMC11247178; doi:10.1093/biostatistics/kxad025)
Supplement: kxad025_Supplementary_Data [file kxad025_supplementary_data.zip › biosts-23053-File016.csv]

software	version
GToTree	1.5.51
HMMER3	3.3.2
Muscle	3.8.1551
TrimAl	1.4.rev15
Prodigal	2.6.3
FastTree 2	2.1.10
GTDB	R202
groves (R)	0.0.0.9000
ggtree (R)	3.9.1
tidyverse (R)	1.3.2
ape (R)	5.6-2
phangorn (R)	2.10.0
latex2exp (R)	0.9.5
MASS (R)	7.3.60
randomForeset (R)	4.7-1.1
Rtsne (R)	0.16
umap (R)	0.2.10.0
